# Supplementary material for: Cyanomethanaminium tetra­fluoro­borate
Source: Acta Crystallogr Sect E Struct Rep Online. 2010 Jul 7;66(Pt 8):o1941. doi: 10.1107/S1600536810025857 (PMC3007585; doi:10.1107/S1600536810025857)
Supplement: Supplementary file 2 [file e-66-o1941-Isup2.hkl]

# 
# h,k,l, Fc-squared, Fo-squared, sigma(Fo-squared) and status flag 
# 
data_I
_shelx_title ' 1 in Pbca' 
_shelx_refln_list_code          4 
_shelx_F_calc_maximum      188.86 
_exptl_crystal_F_000       576.00 
_reflns_d_resolution_high  0.8409 
 
loop_ 
 _symmetry_equiv_pos_as_xyz 
 'x, y, z' 
 '-x+1/2, -y, z+1/2' 
 '-x, y+1/2, -z+1/2' 
 'x+1/2, -y+1/2, -z' 
 '-x, -y, -z' 
 'x-1/2, y, -z-1/2' 
 'x, -y-1/2, z-1/2' 
 '-x-1/2, y-1/2, z' 
 
_cell_length_a     9.7900 
_cell_length_b    10.2040 
_cell_length_c    11.0574 
_cell_angle_alpha  90.000 
_cell_angle_beta   90.000 
_cell_angle_gamma  90.000 
 
_shelx_F_squared_multiplier     1.000 
 
loop_ 
 _refln_index_h 
 _refln_index_k 
 _refln_index_l 
 _refln_F_squared_calc 
 _refln_F_squared_meas 
 _refln_F_squared_sigma 
 _refln_observed_status 
   2   0   0     4819.50     4678.34     77.06 o 
   4   0   0      410.29      393.35      8.17 o 
   6   0   0     2563.49     2608.86     82.87 o 
   8   0   0      136.54      137.53      9.97 o 
  10   0   0      129.19      126.72      8.35 o 
   2   1   0     1002.47      770.94     11.86 o 
   4   1   0      118.17      114.36      1.73 o 
   6   1   0      469.89      435.12     12.98 o 
   8   1   0        1.12        1.71      1.06 o 
  10   1   0        1.77        0.37      1.03 o 
   2   2   0    16052.53    15942.70    495.76 o 
   4   2   0      830.44      910.18     18.94 o 
   6   2   0      532.83      501.53     13.33 o 
   8   2   0      160.24      161.60      5.10 o 
  10   2   0      237.04      248.21     11.44 o 
   2   3   0       19.32       23.89      0.63 o 
   4   3   0       11.84       17.26      0.65 o 
   6   3   0      484.72      484.05     11.92 o 
   8   3   0       54.54       54.90      2.34 o 
  10   3   0        6.49        6.53      1.47 o 
   0   4   0    35669.47    30349.89   1738.56 o 
   2   4   0      731.33      695.23     30.03 o 
   4   4   0       72.44       62.83      1.65 o 
   6   4   0       64.79       52.48      1.61 o 
   8   4   0       26.51       23.29      1.78 o 
  10   4   0      272.19      273.35     12.69 o 
   2   5   0     1116.90     1135.78     29.29 o 
   4   5   0     1486.65     1598.66    109.38 o 
   6   5   0        1.51        2.62      0.59 o 
   8   5   0       16.08       20.11      1.48 o 
  10   5   0       11.14        9.61      1.45 o 
   0   6   0     7446.96     7327.34    334.56 o 
   2   6   0     2644.70     2708.81     84.92 o 
   4   6   0      100.57       81.94      3.26 o 
   6   6   0       28.60       20.14      1.08 o 
   8   6   0        5.41        8.50      1.09 o 
  10   6   0       40.41       45.42      3.96 o 
   2   7   0      466.18      441.48     12.26 o 
   4   7   0       82.66       70.12      2.15 o 
   6   7   0       99.43       84.66      3.10 o 
   8   7   0       25.54       31.88      2.94 o 
   0   8   0        5.80        3.33      1.17 o 
   2   8   0      138.48      128.23      5.98 o 
   4   8   0      364.01      353.36      9.95 o 
   6   8   0      499.78      461.97     16.48 o 
   8   8   0      158.19      183.87      8.57 o 
   2   9   0      360.14      366.88     10.75 o 
   4   9   0      669.74      624.14     19.57 o 
   6   9   0       65.98       63.97      3.22 o 
   0  10   0      866.78      853.86     40.22 o 
   2  10   0      100.81       92.79      3.25 o 
   4  10   0       35.93       28.82      2.25 o 
   6  10   0       11.02       11.75      1.65 o 
   2  11   0       59.52       61.55      3.16 o 
   4  11   0        0.16        0.35      0.86 o 
   0  12   0        0.11        0.00      2.83 o 
   1   1   1      309.09      275.86      2.67 o 
   2   1   1        0.51        3.57      0.26 o 
   3   1   1      455.82      481.31      6.07 o 
   4   1   1     3095.52     3177.27     58.22 o 
   5   1   1     3970.43     4055.01     79.42 o 
   6   1   1      895.44      875.16     14.68 o 
   7   1   1       36.97       42.63      1.10 o 
   8   1   1        6.64        7.29      0.68 o 
   9   1   1      389.81      391.02     11.59 o 
  10   1   1        1.13        1.28      0.77 o 
  11   1   1        7.78        8.51      1.12 o 
   0   2   1     1835.86     1825.54     51.47 o 
   1   2   1     1450.53     1579.88     14.67 o 
   2   2   1     3902.02     3853.37     54.85 o 
   3   2   1     1530.35     1475.46     23.36 o 
   4   2   1       33.29       28.36      0.49 o 
   5   2   1      944.03      980.60     17.50 o 
   6   2   1      307.59      316.90      5.75 o 
   7   2   1       61.67       68.84      1.43 o 
   8   2   1      130.94      147.42      3.75 o 
   9   2   1       37.22       38.71      1.75 o 
  10   2   1        0.79        1.20      0.77 o 
  11   2   1       46.89       49.03      2.44 o 
   1   3   1        0.69        1.91      0.15 o 
   2   3   1        7.75        4.94      0.34 o 
   3   3   1     2628.32     2554.98     42.36 o 
   4   3   1     1119.14     1101.02     16.44 o 
   5   3   1     1855.47     1734.29     35.76 o 
   6   3   1     1803.10     1820.28     40.73 o 
   7   3   1        3.97        4.68      0.65 o 
   8   3   1        0.61        1.18      0.58 o 
   9   3   1        5.63        4.45      0.68 o 
  10   3   1       59.46       59.04      2.58 o 
  11   3   1        4.34        3.62      0.96 o 
   0   4   1      513.04      564.26      9.88 o 
   1   4   1        5.07        5.86      0.40 o 
   2   4   1      686.91      719.87      9.63 o 
   3   4   1     1404.52     1497.64     23.91 o 
   4   4   1       99.53       96.68      2.67 o 
   5   4   1      650.36      622.29     10.17 o 
   6   4   1       38.46       37.77      1.11 o 
   7   4   1       87.23       94.76      2.12 o 
   8   4   1      103.46       90.78      2.35 o 
   9   4   1        8.04        6.28      0.95 o 
  10   4   1        0.03        0.17      0.71 o 
   1   5   1      150.88      148.49      2.23 o 
   2   5   1       11.46       10.69      0.83 o 
   3   5   1       12.77       11.36      0.53 o 
   4   5   1     1110.40     1067.75     18.91 o 
   5   5   1     1642.30     1610.01     34.87 o 
   6   5   1       87.82       92.31      1.90 o 
   7   5   1      111.39      103.97      2.42 o 
   8   5   1        1.63        1.23      0.56 o 
   9   5   1      339.30      339.80      9.74 o 
  10   5   1       34.71       35.14      2.00 o 
   0   6   1     1695.20     1644.82     42.67 o 
   1   6   1      863.36      893.55     16.95 o 
   2   6   1     1975.74     2156.43     56.91 o 
   3   6   1      460.51      454.73      7.61 o 
   4   6   1        0.03        0.39      0.33 o 
   5   6   1      552.68      538.22     10.56 o 
   6   6   1      321.67      337.47      6.72 o 
   7   6   1       44.17       55.64      1.78 o 
   8   6   1       87.21       95.63      2.78 o 
   9   6   1       25.04       31.77      1.45 o 
  10   6   1        3.78        4.51      0.97 o 
   1   7   1        4.81        5.45      0.42 o 
   2   7   1        4.05        4.64      0.41 o 
   3   7   1      341.55      351.87      6.34 o 
   4   7   1      230.90      222.79      4.28 o 
   5   7   1      425.00      404.47      8.42 o 
   6   7   1      305.12      299.90      6.63 o 
   7   7   1        4.99        5.87      0.79 o 
   8   7   1       13.53       16.14      1.19 o 
   9   7   1        2.44        2.46      0.82 o 
   0   8   1      514.74      554.26     17.88 o 
   1   8   1       88.06      114.96      3.25 o 
   2   8   1        0.95        1.91      0.53 o 
   3   8   1       83.29       74.35      1.70 o 
   4   8   1       56.42       54.59      1.39 o 
   5   8   1        6.19        8.80      0.69 o 
   6   8   1        7.24        8.27      0.70 o 
   7   8   1       35.04       40.06      1.75 o 
   8   8   1        0.49        1.06      0.71 o 
   1   9   1        2.35        3.33      0.51 o 
   2   9   1        2.80        4.05      0.54 o 
   3   9   1       68.62       66.05      1.82 o 
   4   9   1       26.40       27.25      1.14 o 
   5   9   1      152.84      148.46      4.10 o 
   6   9   1      123.41      110.81      3.21 o 
   7   9   1       23.16       25.20      1.60 o 
   0  10   1       12.68       15.28      1.13 o 
   1  10   1        7.74        6.91      0.64 o 
   2  10   1        4.94        6.11      0.71 o 
   3  10   1       89.20       87.06      3.83 o 
   4  10   1       56.15       59.01      2.03 o 
   5  10   1       70.88       58.31      2.12 o 
   6  10   1       10.90       11.20      1.09 o 
   1  11   1        0.15        0.89      0.56 o 
   2  11   1        1.96        3.05      0.62 o 
   3  11   1        0.21        0.60      0.62 o 
   4  11   1       51.71       54.21      2.61 o 
   0  12   1      100.42      113.46     10.65 o 
   1  12   1       20.95       24.23      1.75 o 
   0   0   2       21.48       24.76      0.43 o 
   1   0   2     7494.22     7123.14    156.89 o 
   2   0   2     3124.21     3097.62     57.32 o 
   3   0   2    15976.28    16427.30    532.49 o 
   4   0   2     1397.92     1461.72     28.86 o 
   5   0   2      162.47      136.19      4.03 o 
   6   0   2       26.84       28.69      1.15 o 
   7   0   2     1070.72     1111.28     34.64 o 
   8   0   2       27.09       28.99      1.63 o 
   9   0   2       88.89      100.41      4.79 o 
  10   0   2        3.28        6.20      1.46 o 
  11   0   2        0.63        2.99      1.93 o 
   1   1   2      976.19      783.23      8.82 o 
   2   1   2      241.27      228.93      2.93 o 
   3   1   2      625.96      619.05      7.24 o 
   4   1   2      196.85      212.10      3.09 o 
   5   1   2       40.07       52.09      1.05 o 
   6   1   2       18.27       17.10      0.59 o 
   7   1   2        5.07        3.08      0.45 o 
   8   1   2       34.54       33.53      1.17 o 
   9   1   2       61.91       60.49      2.33 o 
  10   1   2       29.27       31.70      1.72 o 
  11   1   2       41.82       44.45      2.35 o 
   0   2   2     2256.95     2259.54     26.57 o 
   1   2   2     8481.19     8805.72    122.66 o 
   2   2   2     2779.46     2814.30     44.46 o 
   3   2   2    12312.24    12421.11    238.32 o 
   4   2   2       35.47       32.23      0.85 o 
   5   2   2        8.99       11.47      0.91 o 
   6   2   2      253.04      279.35      7.13 o 
   7   2   2      158.38      158.21      3.58 o 
   8   2   2        5.07        5.27      0.64 o 
   9   2   2      138.16      141.04      3.84 o 
  10   2   2        2.32        3.45      0.93 o 
  11   2   2       48.74       52.72      2.62 o 
   1   3   2      635.31      612.60      8.29 o 
   2   3   2      675.41      661.12     12.16 o 
   3   3   2      136.01      140.72      2.43 o 
   4   3   2        0.07        0.98      0.28 o 
   5   3   2       39.40       43.33      0.85 o 
   6   3   2       52.63       50.18      1.23 o 
   7   3   2       58.62       60.78      1.69 o 
   8   3   2        0.66        0.40      0.48 o 
   9   3   2        2.49        4.35      0.69 o 
  10   3   2       36.80       32.20      1.82 o 
  11   3   2        5.41        9.54      1.20 o 
   0   4   2       35.97       44.84      0.92 o 
   1   4   2     1552.54     1628.43     51.98 o 
   2   4   2      407.83      406.81      5.15 o 
   3   4   2       93.08       91.24      1.77 o 
   4   4   2      895.48      936.06     15.27 o 
   5   4   2      208.10      221.18      5.63 o 
   6   4   2        3.80        4.22      0.47 o 
   7   4   2       99.45       96.10      2.38 o 
   8   4   2       10.27        9.26      0.75 o 
   9   4   2        0.12        0.86      0.62 o 
  10   4   2        3.84        7.28      1.00 o 
   1   5   2      530.46      532.31      9.08 o 
   2   5   2        1.61        1.17      0.24 o 
   3   5   2       66.56       69.40      2.65 o 
   4   5   2      244.37      233.20      3.74 o 
   5   5   2        4.21        4.63      0.39 o 
   6   5   2        2.20        1.48      0.44 o 
   7   5   2        5.55        4.22      0.53 o 
   8   5   2       77.93       69.95      2.10 o 
   9   5   2       46.41       50.54      2.04 o 
  10   5   2        0.38        0.24      0.77 o 
   0   6   2      723.45      808.14     26.54 o 
   1   6   2     1269.58     1351.26     24.62 o 
   2   6   2       28.65       31.60      0.70 o 
   3   6   2        6.39        7.92      0.41 o 
   4   6   2       11.09        8.52      0.62 o 
   5   6   2       20.57       22.84      0.74 o 
   6   6   2       41.26       39.68      1.14 o 
   7   6   2       70.24       70.49      2.83 o 
   8   6   2       21.65       21.93      1.61 o 
   9   6   2       28.09       37.72      1.81 o 
   1   7   2     1231.83     1260.60     25.99 o 
   2   7   2      140.84      140.35      2.42 o 
   3   7   2        1.20        1.20      0.41 o 
   4   7   2        3.98        4.56      0.53 o 
   5   7   2      275.91      254.18      5.56 o 
   6   7   2      195.20      186.44      4.38 o 
   7   7   2       86.35       83.10      2.47 o 
   8   7   2        8.97        7.69      0.91 o 
   9   7   2       26.05       36.05      3.05 o 
   0   8   2       26.69       25.18      2.61 o 
   1   8   2       55.30       63.72      1.63 o 
   2   8   2       11.82       10.37      0.64 o 
   3   8   2     1320.05     1240.93     28.81 o 
   4   8   2       93.41       88.53      2.25 o 
   5   8   2      439.54      437.91     10.20 o 
   6   8   2       21.19       21.63      1.07 o 
   7   8   2       43.92       45.71      2.01 o 
   8   8   2       66.18       68.19      2.75 o 
   1   9   2      161.22      163.69      5.49 o 
   2   9   2       21.35       19.61      0.85 o 
   3   9   2        0.31        0.42      0.49 o 
   4   9   2       73.16       70.90      2.03 o 
   5   9   2        0.64        0.57      0.53 o 
   6   9   2        1.27        2.60      0.70 o 
   7   9   2       25.99       19.24      1.33 o 
   0  10   2       71.23       68.55      3.20 o 
   1  10   2       35.24       33.53      1.26 o 
   2  10   2        6.69       10.97      0.80 o 
   3  10   2       34.27       32.54      1.27 o 
   4  10   2        7.65        9.49      0.79 o 
   5  10   2        0.31        2.14      0.67 o 
   6  10   2        5.48        6.24      1.00 o 
   1  11   2      130.97      137.64      4.73 o 
   2  11   2       13.09       13.10      1.19 o 
   3  11   2        0.51        0.00      0.63 o 
   4  11   2        4.30        5.91      1.06 o 
   1   1   3      269.42      283.10      2.90 o 
   2   1   3     1868.00     1912.65     36.71 o 
   3   1   3     1027.04     1046.81     14.63 o 
   4   1   3       41.58       37.37      0.68 o 
   5   1   3        0.04        1.37      0.57 o 
   6   1   3       76.20       69.97      1.48 o 
   7   1   3        2.92        5.60      0.53 o 
   8   1   3      494.53      478.12     12.12 o 
   9   1   3       24.05       23.22      1.23 o 
  10   1   3       87.62       75.12      2.89 o 
  11   1   3       13.20       14.08      1.31 o 
   0   2   3     5965.36     5989.17    149.57 o 
   1   2   3      831.46      819.47      8.28 o 
   2   2   3      574.96      560.83      7.37 o 
   3   2   3       18.40       14.88      0.37 o 
   4   2   3       59.29       57.49      1.16 o 
   5   2   3      449.33      485.14      8.34 o 
   6   2   3      576.89      562.10     11.18 o 
   7   2   3        2.50        2.75      0.45 o 
   8   2   3      351.71      349.20      8.12 o 
   9   2   3        6.92        6.23      0.73 o 
  10   2   3        7.22        6.29      0.96 o 
  11   2   3       10.40       11.28      1.28 o 
   1   3   3     1604.86     1604.98     20.78 o 
   2   3   3     4249.21     4301.50     79.14 o 
   3   3   3      111.62      105.06      1.77 o 
   4   3   3        7.73        9.63      0.49 o 
   5   3   3       13.37       13.86      0.49 o 
   6   3   3      337.07      330.50      6.64 o 
   7   3   3       86.05       83.90      1.97 o 
   8   3   3      529.79      510.99     11.27 o 
   9   3   3       43.26       45.74      1.79 o 
  10   3   3       61.06       56.92      2.47 o 
   0   4   3     4151.85     4410.76     88.98 o 
   1   4   3        0.68        0.77      0.23 o 
   2   4   3      691.86      716.67     10.87 o 
   3   4   3       24.95       27.04      0.72 o 
   4   4   3      185.82      192.99      2.87 o 
   5   4   3      201.00      214.07      4.05 o 
   6   4   3       16.81       14.95      0.70 o 
   7   4   3       63.11       57.06      1.48 o 
   8   4   3       61.07       56.46      1.65 o 
   9   4   3        6.10       12.19      0.99 o 
  10   4   3       13.65       15.33      1.51 o 
   1   5   3       19.70       14.19      0.54 o 
   2   5   3      172.54      135.45      2.27 o 
   3   5   3      441.54      437.21      7.57 o 
   4   5   3        1.05        2.78      0.55 o 
   5   5   3        2.66        3.91      0.45 o 
   6   5   3      220.86      220.86      7.04 o 
   7   5   3       87.95       76.46      2.74 o 
   8   5   3       43.53       47.50      1.62 o 
   9   5   3       59.95       60.87      2.68 o 
  10   5   3       24.57       19.49      1.71 o 
   0   6   3     2482.94     2660.17     69.40 o 
   1   6   3      546.51      531.52      7.74 o 
   2   6   3        9.63        7.86      0.79 o 
   3   6   3       67.14       56.37      1.97 o 
   4   6   3       37.53       30.70      1.26 o 
   5   6   3      323.59      309.42      6.43 o 
   6   6   3      375.25      380.99      9.45 o 
   7   6   3        0.90        0.37      0.59 o 
   8   6   3      437.23      478.86     14.05 o 
   9   6   3        2.79        2.34      0.85 o 
   1   7   3      101.08      108.12      2.78 o 
   2   7   3      321.68      326.47     10.32 o 
   3   7   3       62.14       61.57      1.47 o 
   4   7   3        1.06        1.78      0.48 o 
   5   7   3        7.90        9.75      0.67 o 
   6   7   3      187.67      187.94      7.05 o 
   7   7   3       20.47       18.08      1.12 o 
   8   7   3      112.73      113.36      3.67 o 
   9   7   3       29.12       31.21      1.79 o 
   0   8   3      212.07      189.09      4.77 o 
   1   8   3       44.07       43.31      1.26 o 
   2   8   3        5.92        5.68      0.53 o 
   3   8   3        0.00        0.00      0.47 o 
   4   8   3      111.61      123.47      4.32 o 
   5   8   3        0.02        0.41      0.49 o 
   6   8   3       55.21       52.92      1.94 o 
   7   8   3        9.49        7.69      0.91 o 
   8   8   3        0.40        0.41      0.70 o 
   1   9   3       43.83       46.42      1.60 o 
   2   9   3       43.32       46.92      1.75 o 
   3   9   3        3.86        5.21      0.66 o 
   4   9   3       23.34       24.12      1.09 o 
   5   9   3        4.12        5.74      0.79 o 
   6   9   3        0.20        1.17      0.74 o 
   7   9   3        3.82        5.38      0.98 o 
   0  10   3       25.90       26.59      2.12 o 
   1  10   3        0.97        1.86      0.72 o 
   2  10   3      369.42      361.29     10.11 o 
   3  10   3        0.82        0.65      0.63 o 
   4  10   3       38.67       41.90      1.94 o 
   5  10   3       17.71       18.43      1.49 o 
   6  10   3       18.98       16.49      1.57 o 
   1  11   3        5.67        6.93      0.97 o 
   2  11   3        1.60        1.70      0.83 o 
   3  11   3       42.95       42.54      2.13 o 
   4  11   3        1.77        2.06      0.84 o 
   0   0   4     5926.64     6433.89    303.27 o 
   1   0   4     1359.96     1420.38     44.48 o 
   2   0   4      624.48      679.51     23.71 o 
   3   0   4      348.17      415.69      8.21 o 
   4   0   4      922.50     1014.14     23.53 o 
   5   0   4      764.45      798.44     18.98 o 
   6   0   4     5722.37     5984.51    246.62 o 
   7   0   4       38.55       37.80      1.92 o 
   8   0   4      725.66      740.82     30.73 o 
   9   0   4       46.59       43.26      2.36 o 
  10   0   4      128.24      129.46      6.72 o 
  11   0   4       52.57       56.87      4.01 o 
   1   1   4      934.01      982.48     19.17 o 
   2   1   4       43.00       45.50      0.79 o 
   3   1   4       74.65       67.78      1.46 o 
   4   1   4       46.22       52.83      0.96 o 
   5   1   4        4.79        5.23      0.49 o 
   6   1   4       32.63       30.30      1.00 o 
   7   1   4        4.71        7.18      0.66 o 
   8   1   4      135.76      130.57      3.71 o 
   9   1   4      173.79      167.82      4.74 o 
  10   1   4       81.46       81.99      3.32 o 
  11   1   4       10.17       12.10      1.23 o 
   0   2   4     7637.42     9642.86    333.87 o 
   1   2   4      146.72      166.90      1.86 o 
   2   2   4     4299.88     4601.00     79.86 o 
   3   2   4      511.34      500.94     10.35 o 
   4   2   4      232.90      242.37      4.50 o 
   5   2   4     1162.97     1220.36     20.98 o 
   6   2   4       29.46       35.76      1.04 o 
   7   2   4      190.52      194.19      4.33 o 
   8   2   4      606.21      597.43     14.91 o 
   9   2   4        4.00        7.33      0.81 o 
  10   2   4        3.70        3.85      0.85 o 
   1   3   4      220.45      235.43      3.76 o 
   2   3   4      139.46      137.01      1.91 o 
   3   3   4       21.68       33.27      1.05 o 
   4   3   4       42.03       43.70      0.84 o 
   5   3   4       39.96       42.65      0.90 o 
   6   3   4        5.51        6.45      0.54 o 
   7   3   4       35.41       37.90      1.30 o 
   8   3   4        0.91        1.28      0.56 o 
   9   3   4       14.66       16.92      1.10 o 
  10   3   4      111.40      107.57      3.93 o 
   0   4   4      295.06      303.58      6.50 o 
   1   4   4       16.44       17.42      0.52 o 
   2   4   4     1239.54     1257.15     21.87 o 
   3   4   4      675.11      686.74     11.77 o 
   4   4   4     1305.08     1305.33     27.34 o 
   5   4   4        3.94        4.97      0.52 o 
   6   4   4     1287.49     1283.83     28.39 o 
   7   4   4       14.12       14.74      0.78 o 
   8   4   4       83.54       86.63      2.31 o 
   9   4   4        2.90        5.27      0.85 o 
  10   4   4        8.38        7.01      1.22 o 
   1   5   4      448.27      426.21      6.70 o 
   2   5   4      860.61      846.61     14.92 o 
   3   5   4       16.35       14.54      0.61 o 
   4   5   4        5.02        6.17      0.46 o 
   5   5   4        8.72       11.06      0.59 o 
   6   5   4        7.32        7.84      0.71 o 
   7   5   4       32.35       30.64      1.25 o 
   8   5   4      154.06      159.72      4.83 o 
   9   5   4        4.22        5.60      1.01 o 
   0   6   4        0.00        0.95      0.63 o 
   1   6   4       24.31       28.40      1.00 o 
   2   6   4      599.52      566.55     10.47 o 
   3   6   4        2.61        3.16      0.41 o 
   4   6   4       38.34       34.68      1.07 o 
   5   6   4        0.13        0.81      0.42 o 
   6   6   4       40.60       39.03      1.38 o 
   7   6   4        3.79        4.14      0.77 o 
   8   6   4      282.66      284.54      8.94 o 
   9   6   4        2.85        4.80      0.96 o 
   1   7   4        5.98        6.24      0.62 o 
   2   7   4        1.01        1.06      0.40 o 
   3   7   4      305.18      281.43      5.59 o 
   4   7   4      209.21      177.64      4.19 o 
   5   7   4        4.77        6.59      0.61 o 
   6   7   4       27.52       27.53      1.22 o 
   7   7   4        0.49        1.42      0.64 o 
   8   7   4        8.55       10.57      1.03 o 
   0   8   4     1549.68     1527.71     67.81 o 
   1   8   4       44.76       43.55      1.46 o 
   2   8   4      823.60      852.48     22.96 o 
   3   8   4      328.31      324.36      7.66 o 
   4   8   4      555.21      580.82     15.99 o 
   5   8   4      256.88      249.24      6.23 o 
   6   8   4       13.44       10.47      1.04 o 
   7   8   4        4.23        8.25      1.02 o 
   8   8   4       25.97       26.27      1.94 o 
   1   9   4       75.16       69.15      2.61 o 
   2   9   4      377.60      358.16      9.81 o 
   3   9   4        5.49        7.02      0.83 o 
   4   9   4       35.89       37.28      2.01 o 
   5   9   4        9.66        9.76      0.95 o 
   6   9   4        1.42        1.68      0.82 o 
   0  10   4       13.56       17.10      1.97 o 
   1  10   4        1.42        5.02      1.81 o 
   2  10   4       46.62       46.49      2.11 o 
   3  10   4        0.00        2.49      1.39 o 
   4  10   4       22.88       19.97      1.30 o 
   5  10   4        6.40        9.82      0.99 o 
   1  11   4        1.33        2.58      0.91 o 
   2  11   4        0.05        0.99      0.78 o 
   3  11   4       38.32       36.57      2.06 o 
   1   1   5     3552.67     3744.82     76.21 o 
   2   1   5     1339.70     1354.61     23.19 o 
   3   1   5     4540.93     4488.23    120.90 o 
   4   1   5      294.99      286.13      5.45 o 
   5   1   5       95.91      101.87      1.93 o 
   6   1   5      289.40      284.19      5.63 o 
   7   1   5      354.15      353.22      8.34 o 
   8   1   5       22.41       22.53      1.18 o 
   9   1   5      203.21      191.09      5.63 o 
  10   1   5        0.16        0.00      0.73 o 
   0   2   5       88.45       99.87      2.34 o 
   1   2   5      247.58      236.19      3.06 o 
   2   2   5       53.17       60.08      1.06 o 
   3   2   5     1497.45     1537.49     40.52 o 
   4   2   5       13.97       14.73      0.50 o 
   5   2   5      421.13      416.25      7.03 o 
   6   2   5        4.11        5.61      0.53 o 
   7   2   5      136.78      130.54      3.04 o 
   8   2   5       37.49       40.51      1.56 o 
   9   2   5       37.43       37.09      1.66 o 
  10   2   5        0.99        0.49      0.69 o 
   1   3   5      556.39      492.36     10.95 o 
   2   3   5      115.10      112.80      1.45 o 
   3   3   5     1114.59     1099.11     17.67 o 
   4   3   5     1391.12     1442.92     27.52 o 
   5   3   5      664.70      644.04     11.42 o 
   6   3   5       15.56       13.72      0.73 o 
   7   3   5       95.36       97.78      2.36 o 
   8   3   5       63.18       61.96      2.07 o 
   9   3   5       24.22       20.79      1.24 o 
  10   3   5        0.02        0.00      0.84 o 
   0   4   5       22.68       23.11      1.41 o 
   1   4   5       33.38       32.30      0.93 o 
   2   4   5       67.03       65.69      1.36 o 
   3   4   5     1919.47     1985.64     40.51 o 
   4   4   5       28.25       24.06      0.77 o 
   5   4   5       46.48       45.41      1.18 o 
   6   4   5       76.26       75.32      2.14 o 
   7   4   5       68.35       61.28      1.93 o 
   8   4   5       17.35       23.33      1.31 o 
   9   4   5        1.19        0.01      0.73 o 
  10   4   5       18.50       15.02      1.32 o 
   1   5   5     1516.77     1546.39     36.90 o 
   2   5   5      746.95      744.00     15.03 o 
   3   5   5     1924.59     1919.94     40.20 o 
   4   5   5        0.25        0.89      0.57 o 
   5   5   5       10.55        9.64      0.64 o 
   6   5   5      220.19      207.45      4.99 o 
   7   5   5      142.63      143.00      3.83 o 
   8   5   5        0.69        1.08      0.62 o 
   9   5   5      110.79      111.82      4.24 o 
   0   6   5        1.51        1.98      0.80 o 
   1   6   5      149.93      122.56      2.80 o 
   2   6   5        8.21        9.00      0.64 o 
   3   6   5      541.55      552.28     12.05 o 
   4   6   5       31.99       43.07      1.18 o 
   5   6   5      262.15      253.70      5.46 o 
   6   6   5        2.70        3.00      0.69 o 
   7   6   5      198.11      184.40      4.99 o 
   8   6   5       52.50       46.54      1.90 o 
   9   6   5       32.37       28.25      1.82 o 
   1   7   5      143.92      140.34      3.47 o 
   2   7   5        6.55        5.47      0.67 o 
   3   7   5      144.83      138.48      3.98 o 
   4   7   5      225.84      209.99      7.05 o 
   5   7   5      117.45      114.46      3.21 o 
   6   7   5        1.73        1.27      0.65 o 
   7   7   5        1.30        2.97      0.73 o 
   8   7   5       11.75       12.27      1.22 o 
   0   8   5       89.73       94.77      4.49 o 
   1   8   5        0.01        0.19      0.57 o 
   2   8   5        0.74        0.98      0.56 o 
   3   8   5      142.36      141.30      4.55 o 
   4   8   5       48.52       47.47      1.96 o 
   5   8   5        7.17        7.25      0.83 o 
   6   8   5       10.63       11.57      1.12 o 
   7   8   5       44.08       36.42      1.89 o 
   1   9   5       15.90       18.73      1.31 o 
   2   9   5       35.73       37.89      1.90 o 
   3   9   5      164.52      158.98      4.77 o 
   4   9   5        5.40        7.18      0.93 o 
   5   9   5        1.07        0.47      0.65 o 
   6   9   5       11.11       14.96      1.43 o 
   0  10   5       26.67       25.73      2.45 o 
   1  10   5       58.08       53.35      2.44 o 
   2  10   5       99.12       99.18      3.91 o 
   3  10   5      159.68      160.83      5.66 o 
   4  10   5        2.61        4.36      1.18 o 
   1  11   5       94.54      101.38      4.33 o 
   2  11   5        8.84        9.29      1.25 o 
   0   0   6     1713.44     1683.66    173.75 o 
   1   0   6      190.28      214.92      9.14 o 
   2   0   6      422.74      483.88     19.07 o 
   3   0   6      105.90      102.19      2.60 o 
   4   0   6      168.12      172.17      4.37 o 
   5   0   6      490.30      486.24     14.56 o 
   6   0   6      248.73      232.56      6.30 o 
   7   0   6      719.60      727.98     26.33 o 
   8   0   6     1293.97     1321.51     53.87 o 
   9   0   6      344.10      339.38     13.14 o 
  10   0   6       30.09       27.72      2.22 o 
   1   1   6      115.37      125.93      2.20 o 
   2   1   6      132.68      127.81      2.33 o 
   3   1   6        5.19        5.06      0.60 o 
   4   1   6        2.22        1.47      0.37 o 
   5   1   6      100.66       81.93      2.40 o 
   6   1   6      395.35      375.69      8.31 o 
   7   1   6       87.39       81.11      2.41 o 
   8   1   6       99.40       95.70      2.97 o 
   9   1   6       72.80       75.01      2.49 o 
  10   1   6        5.61        6.12      0.99 o 
   0   2   6       11.47       13.28      0.77 o 
   1   2   6      755.36      873.91     14.23 o 
   2   2   6      381.81      377.64      5.85 o 
   3   2   6     2636.73     2641.46     56.59 o 
   4   2   6      261.27      262.80      4.51 o 
   5   2   6       14.12       12.52      0.58 o 
   6   2   6      444.08      435.89      9.26 o 
   7   2   6      606.49      607.28     14.19 o 
   8   2   6       42.95       41.92      1.68 o 
   9   2   6        0.40        1.02      0.66 o 
  10   2   6        9.98        8.99      1.23 o 
   1   3   6       15.01       17.63      0.72 o 
   2   3   6      194.92      179.37      2.60 o 
   3   3   6      114.32      118.10      2.33 o 
   4   3   6       28.41       23.56      0.71 o 
   5   3   6       27.51       27.59      0.84 o 
   6   3   6      201.03      178.69      3.82 o 
   7   3   6      173.68      150.90      3.75 o 
   8   3   6       71.59       75.45      2.88 o 
   9   3   6        4.00        9.14      1.04 o 
   0   4   6       46.31       50.17      1.63 o 
   1   4   6      562.35      587.37     12.93 o 
   2   4   6       38.11       45.74      1.68 o 
   3   4   6      136.13      158.81      3.98 o 
   4   4   6        0.28        1.60      0.78 o 
   5   4   6       11.09       10.66      0.94 o 
   6   4   6        7.99       10.14      0.75 o 
   7   4   6      165.07      166.78      4.36 o 
   8   4   6      203.08      192.66      5.63 o 
   9   4   6      100.82      101.30      3.93 o 
   1   5   6       14.76       16.78      0.96 o 
   2   5   6        7.10       10.23      0.98 o 
   3   5   6       14.57       14.68      0.87 o 
   4   5   6        0.63        1.07      0.37 o 
   5   5   6       93.16       86.11      2.03 o 
   6   5   6       21.29       18.94      0.99 o 
   7   5   6        1.08        2.96      0.68 o 
   8   5   6       12.29       11.16      1.06 o 
   9   5   6       46.22       43.06      2.17 o 
   0   6   6       74.09       81.08      3.85 o 
   1   6   6      151.53      140.50      3.41 o 
   2   6   6       25.65       22.45      1.07 o 
   3   6   6      220.16      249.50      6.94 o 
   4   6   6       99.18      112.29      3.40 o 
   5   6   6       26.27       28.51      1.24 o 
   6   6   6      217.17      198.69      5.61 o 
   7   6   6      151.41      147.47      4.86 o 
   8   6   6       75.64       71.89      2.78 o 
   1   7   6      122.58      112.01      3.69 o 
   2   7   6       29.74       21.50      1.03 o 
   3   7   6      105.19       94.85      3.20 o 
   4   7   6       75.21       71.79      2.44 o 
   5   7   6       22.62       24.10      1.31 o 
   6   7   6       19.10       20.22      1.42 o 
   7   7   6       57.06       48.29      2.29 o 
   0   8   6      185.46      187.55      8.76 o 
   1   8   6      416.15      435.90     13.37 o 
   2   8   6      427.64      432.45     13.18 o 
   3   8   6      457.14      436.51     12.33 o 
   4   8   6       10.29       12.75      1.40 o 
   5   8   6       97.91      103.05      3.45 o 
   6   8   6       28.28       25.81      1.73 o 
   1   9   6        0.00        0.86      0.92 o 
   2   9   6        2.18        1.68      0.85 o 
   3   9   6        3.26        4.12      0.92 o 
   4   9   6        1.58        1.94      0.84 o 
   5   9   6       24.71       21.20      1.72 o 
   0  10   6        5.42        7.76      1.65 o 
   1  10   6       24.61       21.06      1.45 o 
   2  10   6        2.82        3.72      0.90 o 
   3  10   6        7.92       12.46      1.34 o 
   1   1   7       66.75       67.03      1.40 o 
   2   1   7      511.96      522.31      9.67 o 
   3   1   7       16.66       19.21      0.73 o 
   4   1   7       73.42       77.09      1.72 o 
   5   1   7       48.26       52.67      1.66 o 
   6   1   7       16.63       14.16      0.67 o 
   7   1   7       15.61       16.04      1.02 o 
   8   1   7       19.88       21.61      1.29 o 
   9   1   7        2.75        5.29      0.90 o 
   0   2   7     1857.91     1819.43     48.37 o 
   1   2   7       10.09       11.44      0.49 o 
   2   2   7      404.92      427.40      7.29 o 
   3   2   7      121.57      116.77      2.80 o 
   4   2   7       34.34       44.13      1.14 o 
   5   2   7        0.51        5.43      0.73 o 
   6   2   7      379.56      393.43      8.65 o 
   7   2   7        1.68        3.24      0.58 o 
   8   2   7       57.49       60.18      2.20 o 
   9   2   7        0.04        0.24      0.65 o 
   1   3   7      269.89      265.69      5.25 o 
   2   3   7     1825.95     1819.11     34.49 o 
   3   3   7        9.07        9.26      0.53 o 
   4   3   7       80.45       75.53      1.77 o 
   5   3   7       13.60       11.80      0.65 o 
   6   3   7       81.75       84.43      2.42 o 
   7   3   7       57.63       61.76      1.98 o 
   8   3   7        6.64       10.24      1.00 o 
   9   3   7        6.02        7.09      1.00 o 
   0   4   7      242.66      248.54      7.09 o 
   1   4   7       37.92       34.52      1.28 o 
   2   4   7        4.58        2.93      0.61 o 
   3   4   7       68.93       71.44      1.83 o 
   4   4   7       30.64       45.14      1.41 o 
   5   4   7        0.60        1.01      0.42 o 
   6   4   7       57.63       57.04      1.87 o 
   7   4   7        0.08        1.32      0.61 o 
   8   4   7        0.18        1.20      0.65 o 
   9   4   7       13.24       11.44      1.22 o 
   1   5   7      296.74      284.23      6.90 o 
   2   5   7       12.38       16.59      1.80 o 
   3   5   7       14.94       12.25      0.89 o 
   4   5   7      167.18      154.52      4.18 o 
   5   5   7       11.97       13.63      0.85 o 
   6   5   7        6.13        8.32      0.93 o 
   7   5   7        0.27        0.24      0.68 o 
   8   5   7        0.97        1.57      0.79 o 
   0   6   7     1420.31     1362.88     60.35 o 
   1   6   7       16.01       14.96      1.19 o 
   2   6   7      351.91      376.03      9.67 o 
   3   6   7       65.50       58.69      2.29 o 
   4   6   7       26.23       36.56      1.54 o 
   5   6   7        2.65        3.16      0.72 o 
   6   6   7      403.34      428.33     13.76 o 
   7   6   7       12.85       13.91      1.29 o 
   8   6   7       49.19       45.32      2.54 o 
   1   7   7       89.79       86.04      3.07 o 
   2   7   7      320.49      317.88      9.70 o 
   3   7   7       18.12       17.92      1.08 o 
   4   7   7       23.70       31.63      1.96 o 
   5   7   7        3.24        4.16      0.83 o 
   6   7   7       25.17       32.22      1.97 o 
   7   7   7        3.08        4.27      0.96 o 
   0   8   7       76.87       75.01      5.60 o 
   1   8   7       37.03       40.51      2.04 o 
   2   8   7        0.19        0.73      0.79 o 
   3   8   7       18.34       15.30      1.37 o 
   4   8   7       18.00       23.36      1.58 o 
   5   8   7        1.64        4.39      1.00 o 
   6   8   7        0.16        1.19      1.02 o 
   1   9   7       22.11       23.86      1.56 o 
   2   9   7       30.26       34.44      1.89 o 
   3   9   7        5.06        4.85      1.03 o 
   4   9   7        2.19        1.36      0.88 o 
   0  10   7       33.16       34.81      3.09 o 
   1  10   7       19.08       20.41      1.71 o 
   2  10   7        0.57        1.96      0.93 o 
   0   0   8     2671.37     2268.87    194.84 o 
   1   0   8     1525.53     1442.73     57.78 o 
   2   0   8      264.89      256.45     12.09 o 
   3   0   8      198.75      198.14      6.50 o 
   4   0   8      253.35      238.77      6.73 o 
   5   0   8      990.40      984.72     30.60 o 
   6   0   8      110.25      120.90      4.27 o 
   7   0   8      185.22      184.25      7.23 o 
   8   0   8       50.04       44.20      3.66 o 
   9   0   8       16.63       21.17      2.29 o 
   1   1   8        5.35        4.40      0.47 o 
   2   1   8       59.46       51.91      1.40 o 
   3   1   8      314.57      289.10      6.31 o 
   4   1   8      132.51      115.28      2.44 o 
   5   1   8      366.14      335.17      7.02 o 
   6   1   8       44.22       46.55      1.44 o 
   7   1   8       20.19       20.06      1.13 o 
   8   1   8        0.13        0.19      0.56 o 
   9   1   8       58.57       57.55      2.49 o 
   0   2   8       77.58       67.40      2.59 o 
   1   2   8       47.78       50.64      1.25 o 
   2   2   8      279.49      274.55      5.04 o 
   3   2   8        9.00       10.17      0.77 o 
   4   2   8        5.68        5.72      0.65 o 
   5   2   8       51.09       46.56      1.41 o 
   6   2   8       24.03       19.99      1.02 o 
   7   2   8       89.48       89.29      3.04 o 
   8   2   8        2.08        5.42      0.89 o 
   9   2   8       19.49       14.00      1.24 o 
   1   3   8        0.00        0.26      0.49 o 
   2   3   8       14.03       14.82      0.69 o 
   3   3   8      217.20      197.81      4.61 o 
   4   3   8       37.84       35.36      1.15 o 
   5   3   8       70.79       67.49      2.02 o 
   6   3   8       26.41       28.56      1.30 o 
   7   3   8       46.41       44.74      1.82 o 
   8   3   8        8.18        8.55      0.97 o 
   0   4   8      823.13      798.61     26.00 o 
   1   4   8      196.64      199.56      5.20 o 
   2   4   8        4.84        5.97      0.79 o 
   3   4   8       14.15       13.83      0.91 o 
   4   4   8       13.80       17.15      1.21 o 
   5   4   8       43.73       43.67      1.58 o 
   6   4   8       18.95       23.54      1.59 o 
   7   4   8      115.11      115.66      3.91 o 
   8   4   8        0.10        1.03      0.82 o 
   1   5   8        2.02        1.17      0.55 o 
   2   5   8       19.49       22.26      1.19 o 
   3   5   8        0.05        2.03      0.72 o 
   4   5   8       27.87       25.43      1.51 o 
   5   5   8      199.98      180.75      5.25 o 
   6   5   8        5.45        9.28      1.22 o 
   7   5   8       28.97       27.61      1.84 o 
   0   6   8        9.72       12.94      2.11 o 
   1   6   8       50.11       50.54      2.23 o 
   2   6   8       87.86       93.50      2.86 o 
   3   6   8       29.16       25.00      1.43 o 
   4   6   8        5.80        8.36      0.95 o 
   5   6   8       89.16       88.63      3.08 o 
   6   6   8        0.54        2.03      0.97 o 
   7   6   8        0.22        0.00      0.90 o 
   1   7   8        0.01        0.55      0.65 o 
   2   7   8        1.81        2.52      1.16 o 
   3   7   8        0.01        1.37      0.77 o 
   4   7   8        1.15        1.04      0.73 o 
   5   7   8       13.80       17.04      1.39 o 
   6   7   8        2.21        4.99      0.99 o 
   0   8   8        3.40        9.64      1.58 o 
   1   8   8       24.78       20.12      1.53 o 
   2   8   8       71.10       72.55      3.11 o 
   3   8   8      167.91      178.24      6.11 o 
   4   8   8       25.40       33.98      1.98 o 
   5   8   8      140.80      139.75      5.74 o 
   1   9   8        1.22        1.16      0.89 o 
   2   9   8        2.99        1.38      0.83 o 
   3   9   8       51.19       60.57      3.01 o 
   1   1   9       56.90       61.90      2.09 o 
   2   1   9       73.37       69.99      1.68 o 
   3   1   9      135.06      128.60      3.04 o 
   4   1   9       76.98       78.37      2.05 o 
   5   1   9      529.32      533.05     11.85 o 
   6   1   9        3.66        4.25      0.62 o 
   7   1   9       34.35       32.32      1.64 o 
   8   1   9        0.27        0.40      0.69 o 
   0   2   9      143.55      137.67      4.36 o 
   1   2   9      173.98      181.82      3.78 o 
   2   2   9        0.87        0.65      0.47 o 
   3   2   9      390.67      419.43      8.54 o 
   4   2   9        0.55        0.86      0.44 o 
   5   2   9       61.83       66.73      2.14 o 
   6   2   9        9.57        7.91      0.79 o 
   7   2   9       21.05       20.09      1.26 o 
   8   2   9        9.07        9.10      1.20 o 
   1   3   9      177.70      166.80      4.06 o 
   2   3   9      238.09      248.96      6.74 o 
   3   3   9       79.01       81.30      2.61 o 
   4   3   9        0.01        1.61      0.56 o 
   5   3   9      227.47      217.13      5.61 o 
   6   3   9       11.86        9.72      0.99 o 
   7   3   9       66.23       64.43      2.63 o 
   0   4   9      191.53      191.02      6.46 o 
   1   4   9      136.40      130.68      3.74 o 
   2   4   9        0.60        0.24      0.60 o 
   3   4   9      112.01       93.14      2.99 o 
   4   4   9        3.18        3.38      0.77 o 
   5   4   9        0.13        1.05      0.64 o 
   6   4   9       13.96       14.46      1.30 o 
   7   4   9        6.73        6.32      1.13 o 
   1   5   9      250.38      239.30      7.39 o 
   2   5   9        0.16        1.07      0.69 o 
   3   5   9      112.33      108.93      3.47 o 
   4   5   9       73.60       76.84      2.89 o 
   5   5   9      293.90      322.75      9.76 o 
   6   5   9       15.83       17.71      1.77 o 
   7   5   9       27.32       26.11      1.98 o 
   0   6   9      141.12      137.39      6.82 o 
   1   6   9      277.51      277.86      9.01 o 
   2   6   9        0.19        1.06      1.02 o 
   3   6   9      316.90      364.03     12.05 o 
   4   6   9        0.44        0.36      0.66 o 
   5   6   9       73.49       82.35      3.44 o 
   6   6   9        1.56        2.96      0.98 o 
   1   7   9       90.32       82.82      3.26 o 
   2   7   9       65.44       76.10      3.29 o 
   3   7   9        6.14       10.68      1.11 o 
   4   7   9        0.07        0.37      0.75 o 
   5   7   9      109.98      121.62      5.31 o 
   0   8   9        1.80        5.42      1.49 o 
   1   8   9       67.71       60.40      2.96 o 
   2   8   9        4.50        4.23      0.99 o 
   3   8   9        0.90        0.68      0.86 o 
   0   0  10      801.11      652.06     81.25 o 
   1   0  10      970.15      872.02     50.19 o 
   2   0  10      908.32      948.28     31.17 o 
   3   0  10      146.87      158.99      5.22 o 
   4   0  10        0.56        0.96      0.71 o 
   5   0  10        3.32        4.04      0.87 o 
   6   0  10       48.76       50.17      2.62 o 
   7   0  10       11.95       13.65      1.81 o 
   1   1  10      287.60      288.85      7.01 o 
   2   1  10      127.17      119.05      2.81 o 
   3   1  10       65.25       61.42      1.83 o 
   4   1  10       30.30       32.81      1.29 o 
   5   1  10        7.18        6.76      0.66 o 
   6   1  10       72.32       67.99      2.33 o 
   7   1  10        3.35        6.07      0.93 o 
   0   2  10      397.65      398.50     14.24 o 
   1   2  10      519.50      541.69     13.78 o 
   2   2  10       29.93       31.99      1.35 o 
   3   2  10       92.47       85.97      2.82 o 
   4   2  10        0.02        1.31      0.89 o 
   5   2  10        6.70        8.12      1.02 o 
   6   2  10        3.88        6.04      0.98 o 
   7   2  10       61.34       66.90      3.21 o 
   1   3  10      125.67      122.57      3.43 o 
   2   3  10       87.77       80.32      2.74 o 
   3   3  10       81.20       80.20      2.87 o 
   4   3  10       40.96       40.53      1.76 o 
   5   3  10        2.12        3.49      0.81 o 
   6   3  10        7.98        5.21      0.94 o 
   0   4  10       65.15       71.10      3.96 o 
   1   4  10      285.49      278.69      8.40 o 
   2   4  10      118.49      123.02      4.38 o 
   3   4  10      108.81      121.36      4.09 o 
   4   4  10        4.64        4.41      0.93 o 
   5   4  10       15.94       20.55      1.58 o 
   6   4  10        1.82        1.62      0.85 o 
   1   5  10       29.70       30.42      1.89 o 
   2   5  10        9.27       12.32      1.30 o 
   3   5  10        9.43       11.94      1.12 o 
   4   5  10       13.26       17.65      1.29 o 
   5   5  10       30.03       26.89      1.94 o 
   0   6  10      305.49      335.13     16.28 o 
   1   6  10      142.45      145.81      5.13 o 
   2   6  10       15.63       14.82      1.28 o 
   3   6  10        6.55       11.91      1.33 o 
   4   6  10       16.68       21.48      1.71 o 
   1   7  10        0.00        0.00      0.85 o 
   2   7  10        3.48        2.50      1.14 o 
   3   7  10       25.13       26.55      1.95 o 
   1   1  11       24.96       27.18      1.30 o 
   2   1  11       44.60       42.81      1.76 o 
   3   1  11       54.02       45.65      1.59 o 
   4   1  11       79.19       72.95      2.42 o 
   5   1  11        0.21        0.95      0.65 o 
   6   1  11       34.16       31.04      2.03 o 
   0   2  11      216.99      208.18      8.84 o 
   1   2  11        1.12        0.53      0.59 o 
   2   2  11       16.73       18.00      1.98 o 
   3   2  11       27.56       32.71      1.68 o 
   4   2  11       19.57       22.02      1.47 o 
   5   2  11       13.02       14.19      1.21 o 
   6   2  11       37.13       33.37      2.05 o 
   1   3  11        3.43        3.71      0.77 o 
   2   3  11        3.47        7.26      0.94 o 
   3   3  11        1.04        2.62      0.84 o 
   4   3  11      216.74      218.70      7.01 o 
   5   3  11       22.62       21.37      1.67 o 
   0   4  11       32.77       39.69      2.96 o 
   1   4  11        3.64        5.66      1.03 o 
   2   4  11       25.75       25.56      1.73 o 
   3   4  11       91.47       86.15      3.33 o 
   4   4  11        0.27        1.33      0.90 o 
   5   4  11       22.62       18.93      1.54 o 
   1   5  11       14.43       18.16      1.57 o 
   2   5  11       90.41       84.28      3.42 o 
   3   5  11       79.54       78.03      3.52 o 
   4   5  11       16.00       18.54      1.61 o 
   0   6  11      267.05      242.17     12.85 o 
   1   6  11        1.79        1.36      0.91 o 
   2   6  11       15.22       17.01      1.57 o 
   0   0  12        9.22       13.42      2.49 o 
   1   0  12      167.82      162.84      7.58 o 
   2   0  12       52.49       48.54      3.31 o 
   3   0  12        0.35        0.80      1.09 o 
   4   0  12       18.72       19.56      2.66 o 
   1   1  12      195.29      186.89      5.33 o 
   2   1  12       36.06       35.21      1.65 o 
   3   1  12        0.10        0.74      0.70 o 
   4   1  12       44.81       43.68      2.08 o 
   0   2  12      128.13      117.38      5.39 o 
   1   2  12        2.18        1.44      0.74 o 
   2   2  12        1.20        1.04      0.72 o 
   3   2  12        1.95        3.74      0.89 o 
   4   2  12        2.68        3.50      0.91 o 
   1   3  12       82.10       91.41      3.85 o 
   2   3  12        7.38        9.95      1.26 o 
   3   3  12       25.30       27.45      1.70 o 
   0   4  12        8.61        6.24      1.66 o 
   1   4  12       29.44       33.50      2.14 o 
   2   4  12        2.96        3.77      1.43 o 
   1   1  13        8.07       10.97      1.37 o 
                                                 
